# Supplementary material for: Lutein Decreases Inflammation and Oxidative Stress and Prevents Iron Accumulation and Lipid Peroxidation at Glutamate-Induced Neurotoxicity
Source: Antioxidants (Basel). 2022 Nov 17;11(11):2269. doi: 10.3390/antiox11112269 (PMC9687421; doi:10.3390/antiox11112269)
Supplement: Supplementary file 1 [file antioxidants-11-02269-s001.zip]

Archive with 1 entries (1 files):
- antioxidants-2034926-supplementary.pdf
